# Supplementary material for: Inhibitory neurotransmission drives endocannabinoid degradation to promote memory consolidation
Source: Nat Commun. 2020 Dec 17;11:6407. doi: 10.1038/s41467-020-20121-3 (PMC7747732; doi:10.1038/s41467-020-20121-3)
Supplement: Supplementary file 4 — Source Data [file 41467_2020_20121_MOESM4_ESM.xlsx]

## Sheet: Fig 1
	Figure 1
	Time course of normalized EPSC amplitude in Naive cells (no drug) - Fig 1b														Time course Naive cells + NESS 5 µM - Fig 1b
	Raw amplitude control (pA)		-60.0205	-85.3245	-93.5964	-92.3472	-188.177	-164.546	-477.857	-648.058	-276.654	-184.009	-88.5121		Raw amplitude control (pA)		-37.2677	-143.24	-349.796	-106.92	-97.6415
	Time from depolarization (s)	-19	1.00355	0.907762	0.737815	1.07902	1.07752	0.837406	1.00428	0.999083	1.085	0.917136	1.04505		Time from depolarization (s)	-19	1.02489	1.11614	0.872148	1.05036	0.802958
		-17	0.903824	1.11078	1.29293	0.882854	0.9079	1.01636	0.993118	1.01545	1.03253	1.01331	0.989255			-17	0.873589	0.951178	1.17204	1.10246	0.927289
		-15	0.947738	0.93162	1.08991	0.895842	0.965148	0.959155	0.93231	1.10387	1.08868	1.00951	1.0233			-15	1.00522	1.12504	1.02898	1.17299	0.851826
		-13	0.750251	1.01272	1.06898	1.00614	0.976776	1.07439	0.875587	1.03595	0.865743	0.996328	1.05088			-13	0.876592	1.13136	0.916329	1.22051	0.887569
		-11	1.00143	0.795608	1.08877	0.854135	0.877364	1.02883	0.944868	0.885545	0.994123	0.993891	1.03576			-11	1.07886	0.878127	1.23509	0.6493	0.963027
		-9	1.06971	1.02907	1.21712	0.728141	0.997453	1.08286	1.07856	1.00368	0.927224	0.941582	0.882897			-9	0.989353	1.07361	1.07712	1.21839	0.826125
		-7	0.859444	0.868917	0.862763	0.88795	0.859209	0.958871	1.07289	1.01888	1.01375	0.972066	1.05114			-7	1.04404	1.01902	0.723912	1.05032	0.935687
		-5	1.00924	1.10231	0.882463	1.00192	0.956992	1.03641	0.988122	0.948418	1.00773	1.05938	1.10474			-5	1.10187	1.13929	1.21374	0.817429	1.09415
		-3	1.08832	0.718622	0.72356	1.0841	1.08089	1.02947	1.11183	0.94711	1.03254	1.00913	0.946428			-3	1.03508	1.08586	0.981153	0.71266	1.07297
		1	0.751162	0.434191	0.454536	0.526395	0.726037	0.197222	0.0839279	0.253178	0.614539	0.411335	0.732158			1	1.03268	0.990139	0.939952	0.997868	1.0161
		3	0.818966	0.688658	0.771596	0.794463	0.826	0.176434	0.166635	0.314689	0.724346	0.28436	0.409383			3	0.897402	0.976111	1.10474	1.08398	1.03379
		5	0.846465	0.417921	0.750121	0.895713	0.839021	0.396142	0.219065	0.406684	0.842399	0.363502	0.665914			5	0.991579	0.864305	0.890833	1.10078	0.985632
		7	0.937765	0.566857	0.815437	0.989546	0.878222	0.505236	0.357321	0.475733	0.814845	0.323855	0.869039			7	0.936293	1.07793	1.14229	1.00765	1.02175
		9	0.976744	0.731084	0.731527	0.941201	0.860048	0.576714	0.308979	0.549043	0.885087	0.488584	0.911992			9	1.15239	0.966939	1.03477	1.17295	1.05889
		11	1.02152	0.699616	1.00659	0.961112	0.903513	0.686846	0.320892	0.614047	0.888824	0.569702	0.904424			11	1.17518	1.01884	1.09771	0.88168	0.872492
		13	1.17482	0.370734	0.714489	0.978854	0.840662	0.844687	0.582549	0.755574	0.90982	0.55295	0.972719			13	0.822974	1.05564	0.965741	0.785364	1.05673
		15	0.862138	1.07858	0.668091	1.01178	0.908086	0.659464	0.442644	0.669915	0.907295	0.750173	0.816105			15	1.09845	1.03537	0.93531	0.849782	1.03872
		17	0.919128	0.924924	0.807146	0.944197	0.939053	0.894456	0.679659	0.816157	0.917242	0.79697	0.865414			17	1.03669	0.990223	0.900887	0.834303	0.997819
		19	0.728026	0.855418	1.05577	1.01309	0.941111	0.811336	0.477748	0.788978	0.944751	0.749872	1.05278			19	1.11393	1.09119	0.604172	1.30783	0.974483
		21	1.12406	0.514625	1.06369	1.02196	0.892735	0.926695	0.715478	0.769893	0.876552	0.771073	1.01533			21	0.728292	1.08658	0.844089	1.21151	1.04501
		23	0.67663	0.624438	0.870409	1.02472	0.851467	0.811901	0.706041	0.81981	0.886449	0.884344	0.874877			23	0.978354	1.08292	0.907089	0.921106	1.04051
		25	1.0533	1.01747	1.13647	0.864777	0.999269	0.952708	0.703754	0.902879	0.965042	0.858972	0.858561			25	0.901481	1.06122	0.790768	0.690162	0.889616
		27	1.03741	0.902456	1.04948	1.19407	0.968703	0.98815	0.726749	0.918765	0.890759	0.892236	0.743211			27	0.682691	1.01655	0.881231	0.93041	0.911806
		29	0.840834	1.28161	0.959501	0.745484	0.800796	1.02709	0.707907	0.83136	0.885998	0.918034	0.745136			29	0.930179	1.03647	0.993458	1.41321	0.887816
	Time course of normalised EPSC amplitude in Unpaired cells (no drug) - Fig 1d														Time course paired cells no drug - Fig 1d
	Raw amplitude control (pA)		-93.5964	-241.289	-151.566	-340.093	-100.925	-127.269							Raw amplitude control (pA)		-73.354	-115.883	-259.369	-269.856	-197.577	-203.88	-502.733	-202.744	-250.137	-476.313	-141.095	-268.642
	Time from depolarization (s)	-19	0.737815	0.9604	0.975423	1.02267	0.894815	0.979052							Time from depolarization (s)	-19	0.582532	0.925324	0.868729	0.918398	1.04709	0.947557	0.974759	0.975876	1.342	0.994473	0.952058	1.11523
		-17	1.29293	0.992902	1.05168	0.973123	0.946597	1.04152								-17	0.859176	1.12481	1.10873	0.988112	1.00545	1.10058	0.985482	0.983461	1.13637	1.1377	0.98787	1.11952
		-15	1.08991	0.98208	0.947703	1.13277	1.00975	0.981817								-15	1.19005	0.832363	0.803122	0.925825	0.927906	0.969985	0.98553	0.974832	0.753197	0.922725	0.954509	1.01964
		-13	1.06898	1.04686	0.977929	1.01188	0.867648	0.894785								-13	0.924456	0.800478	1.15621	1.06729	1.05099	0.838349	1.02949	0.968166	0.859584	0.975152	0.966164	1.02069
		-11	1.08877	0.970415	0.967356	0.994827	0.9143	0.946494								-11	1.13856	1.364	1.1657	0.969612	0.901124	0.873668	0.952181	0.952694	1.14385	1.00395	0.8707	1.03221
		-9	1.21712	0.90814	1.01777	0.779702	0.941587	1.05058								-9	0.658775	1.55302	1.13632	1.02896	1.05583	1.03079	1.05807	0.937928	1.01723	0.896997	1.07857	0.968827
		-7	0.862763	1.00487	0.989384	0.906703	0.942651	1.01201								-7	1.22476	1.1471	0.940379	0.893818	1.00647	0.985231	0.975507	0.963513	0.864384	1.10986	0.998822	1.01211
		-5	0.882463	0.977427	0.986896	1.06673	1.11043	0.937687								-5	0.747942	0.837343	1.21228	1.10223	0.790269	0.839835	0.981907	1.0137	0.997458	1.03555	0.956354	0.914327
		-3	0.72356	0.959293	1.00323	0.918684	0.999266	0.962691								-3	1.03374	1.23822	0.806274	0.854304	0.994238	0.929543	0.835443	1.00581	1.14442	0.878054	0.965353	0.960666
		1	0.454536	0.236489	0.421828	0.311446	0.512373	0.55808								1	0.636045	0.626566	0.66023	0.708745	0.716909	0.645926	0.290342	0.5902	0.485037	0.137495	0.625867	0.46629
		3	0.771596	0.211014	0.293038	0.378225	0.600929	0.438823								3	0.649411	0.741856	0.798469	0.858308	0.851355	0.916042	0.284569	0.697404	0.654064	0.122672	0.764895	0.816633
		5	0.750121	0.212522	0.446459	0.378511	0.642135	0.604877								5	0.964078	1.27947	0.818653	0.83686	0.743744	0.970266	0.444781	0.921662	0.922564	0.105221	0.797918	0.961384
		7	0.815437	0.412326	0.513071	0.418474	0.736022	0.542011								7	0.806382	1.13937	1.01746	0.925672	0.847732	0.939738	0.648077	0.95623	1.13514	0.421402	0.828102	1.09509
		9	0.731527	0.639843	0.653081	0.64024	0.771603	0.486062								9	0.846486	0.856511	1.16786	1.09051	0.893396	0.947665	0.60913	0.870246	0.720491	0.651808	0.85092	0.942127
		11	1.00659	0.766289	0.618082	0.82448	1.03427	0.660382								11	1.16208	0.762995	0.950067	0.891004	1.01738	1.03386	0.713562	0.998452	0.982072	0.62343	0.953246	0.987136
		13	0.714489	0.779492	0.892648	0.738076	0.853871	0.692322								13	0.836733	0.741095	1.05319	1.04357	0.999088	0.930537	0.864494	0.839137	1.12811	0.866516	0.941429	1.19743
		15	0.668091	0.862803	0.830117	0.849382	0.965827	0.657877								15	0.921398	1.04246	1.01644	0.995144	0.833234	1.01309	0.857881	1.00903	0.815794	1.0413	0.966596	0.969548
		17	0.807146	0.90401	0.884398	0.874321	0.976748	0.793818								17	1.05173	1.65663	0.995889	0.924404	0.984109	0.919175	0.854875	0.948148	0.915262	0.801415	0.821078	1.04408
		19	1.05577	1.01492	0.959852	0.880626	1.08549	0.829114								19	1.19594	0.998976	1.04928	0.965357	0.987623	0.944694	0.913693	1.01435	0.959461	0.734261	1.06891	1.01442
		21	1.06369	0.902539	0.89477	0.753274	0.840346	0.857291								21	0.902622	1.22871	0.979879	0.950353	0.902629	1.06295	0.960018	0.993893	0.900256	0.988087	0.843136	1.1472
		23	0.870409	0.880398	0.925895	0.777647	0.925483	0.936333								23	0.824686	1.30032	0.933074	0.839419	0.939125	0.82068	0.893653	0.983643	1.18031	0.755013	0.974351	1.09547
		25	1.13647	0.9377	0.951154	0.939502	0.884594	0.879592								25	0.867508	1.38122	1.17127	1.06422	0.87595	0.909802	1.01877	0.816857	0.829419	0.908734	1.01181	1.09088
		27	1.04948	0.888045	0.962058	0.993363	0.974138	0.959631								27	1.14047	1.18277	1.05342	0.894745	0.938317	0.967975	0.947108	1.10477	0.90332	0.8152	0.875438	1.041
		29	0.959501	0.891489	0.916578	1.02598	0.876816	0.826124								29	0.840946	1.0037	0.871639	0.934696	0.964145	1.04327	1.00593	0.862613	0.985421	1.07394	0.958063	1.14669
	Time course of normalized EPSC amplitude in Naive cells (+ JZL 5 µM) - Fig 1e														Time course Paired cells + JZL 5 µM - Fig 1e
	Raw amplitude control (pA)		-151.3	-208.938	-382.739	-129.595	-125.803								Raw amplitude control (pA)		-193.167	-170.575	-99.2744	-240.184	-142.201	-175.125
	Time from depolarization (s)	-19	0.734802	1.02642	0.733754	1.03497	0.827843								Time from depolarization (s)	-19	1.03402	0.92453	1.06341	1.03748	0.972273	0.849091
		-17	1.00304	1.29612	1.33595	0.973364	0.954789									-17	1.13091	0.995403	0.834391	1.06496	1.07894	0.795595
		-15	1.21933	0.913604	0.910779	1.09105	0.714808									-15	0.980702	1.02786	1.18032	0.940559	1.14809	1.10905
		-13	0.880958	1.05868	0.74246	1.13187	1.05981									-13	0.942616	0.972023	0.863247	1.06386	1.2294	0.911906
		-11	0.935061	0.957086	0.993574	0.788903	0.878545									-11	0.927875	0.856945	0.960336	1.02308	0.814241	0.973195
		-9	1.00429	1.13593	1.1214	1.16913	0.679121									-9	0.996314	1.0753	0.799677	1.04608	0.937596	1.12644
		-7	1.00632	1.08704	1.24744	0.668797	0.816032									-7	1.02157	0.895738	0.932095	0.964386	1.21862	1.23749
		-5	1.05587	1.09043	0.967459	1.09138	1.21018									-5	0.956605	1.00532	1.02918	1.08112	0.796286	1.01658
		-3	1.01833	0.986688	0.908465	0.823694	0.84223									-3	0.960163	1.0754	1.11297	0.978363	0.801848	1.04582
		1	0.650078	0.505495	0.609287	0.620897	0.576018									1	0.743082	0.813767	0.64556	0.464639	0.135567	0.560847
		3	0.568485	0.433504	0.654794	0.875526	0.696219									3	0.635577	0.812416	0.420469	0.387157	0.123456	0.935965
		5	0.616014	0.434395	0.904787	0.642503	0.49711									5	0.617981	0.916836	0.618003	0.419586	0.183256	0.952496
		7	0.626335	0.552325	0.567229	0.684658	0.531856									7	0.62103	0.793301	0.658233	0.430577	0.0961437	0.634298
		9	0.801954	0.562124	0.548439	0.68086	0.650065									9	0.771989	1.02706	0.665791	0.567537	0.141123	0.621277
		11	0.750156	0.663122	0.988478	0.755983	0.786733									11	0.673462	0.9081	0.866666	0.499347	0.338387	0.776256
		13	0.697374	0.623752	1.01741	0.683218	0.905108									13	0.745551	0.932152	0.894826	0.511324	0.319528	1.08899
		15	0.768804	0.890415	0.695324	0.682162	0.874165									15	0.778786	0.867328	0.958119	0.696947	0.490712	0.799837
		17	0.702756	0.679076	0.969709	0.830025	1.03551									17	0.782547	1.01858	0.858285	0.771926	0.407751	0.963367
		19	0.648883	0.776491	0.852585	0.826573	0.993517									19	0.968386	0.961244	0.89575	0.734272	0.476494	1.1401
		21	0.848052	0.852923	1.24248	0.884096	0.985343									21	0.808804	1.06451	1.00417	0.762324	0.570772	0.934255
		23	0.930646	0.934175	0.926339	0.741639	0.893589									23	0.912871	1.05742	0.987095	0.856498	0.711609	1.06423
		25	0.877274	0.79781	0.884325	0.847585	0.665437									25	0.942177	0.812223	0.85991	0.781095	0.526192	1.06134
		27	1.01159	0.909674	1.12685	0.964111	0.935351									27	1.12986	1.01827	0.967313	0.917891	0.617006	1.07813
		29	0.733703	0.835605	1.21212	0.75181	0.709114									29	0.965737	1.00076	0.988283	0.98956	0.656146	0.754247
	Tau (s) - Fig 1f
		Naive	3.0519	9.07544	9.82848	2.12736	4.2254	9.59184	16.9706	14.9826	8.96959	13.527	5.47397
		unpaired	9.82848	9.42686	8.5028	8.55119	4.92305	10.6734
		Paired	3.60327	7.58019	3.2277	1.15537	5.27661	1.02269	7.24213	2.77803	4.74332	6.45748	3.98467	2.76463
	JZL	Naive	15.6702	19.1453	12.6294	9.84746	14.4037
		Paired	17.971	14.0877	11.848	19.8256	25.5568	9.01451
	NESS	Naive	N/A	N/A	N/A	N/A	N/A
		Paired	N/A	N/A	N/A	N/A	N/A
	eEPSC Amplitude (% of control) - Fig 1g
		Naive	0.751162	0.434191	0.454536	0.526395	0.726037	0.197222	0.109582	0.253178	0.614539	0.411335	0.732158
		unpaired	0.454536	0.236489	0.421828	0.311446	0.512373	0.55808
		Paired	0.636045	0.626566	0.66023	0.708745	0.716909	0.645926	0.290342	0.5902	0.485037	0.137495	0.625867	0.46629
	JZL	Naive	0.650078	0.505495	0.609287	0.620897	0.576018
		Paired	0.743082	0.813767	0.64556	0.464639	0.135567	0.560847
	NESS	Naive	1.03268	0.990139	0.939952	0.997868	1.0161
		Paired	0.85341	1.08581	0.85117	0.907852	1.05252

## Sheet: Fig 2
	Figure 2
	Time course of normalized eIPSC amplitude in cells from naïve animals (no drug) - Fig 2b																Time course of normalized eIPSC amplitude in cells from conditioned animals (no drug) - Fig 2b
	Raw amplitude control (pA)		-508.489	-632.525	-284.494	-401.317	-465.558	-144.582	-79.9159								Raw amplitude control (pA)		-166.8	-266.334	-122.507	-283.196	-173.975	-97.2437	-266.101	-235.166	-212.226
	Time from depolarization (s) - 2 point average	-15	1.03886	1.06565	0.96083	0.866132	1.14405	0.85395	1.08365								Time from depolarization (s) - 2 point average	-15	1.09326	0.916626	0.840453	0.947245	1.00005	1.02718	0.979339	1.06784	1.07575
		-9	1.0188	0.902536	0.964656	0.988129	0.871009	1.18313	1.0364									-9	0.780765	0.961576	1.14829	0.907692	1.00288	1.02482	1.02061	1.07702	1.11187
		-3	0.869398	0.877587	0.946931	0.973368	0.95788	1.08882	0.989056									-3	0.860758	1.03629	1.08453	1.12797	1.02554	0.923772	1.19454	1.00586	1.00282
		1	0.564273	0.546003	0.410261	0.516443	0.569152	0.461047	0.543756									1	0.690353	0.527764	0.832551	0.462726	0.480393	0.524062	0.537514	0.546728	0.585085
		7	0.51793	0.724731	0.524595	0.580619	0.671541	0.574749	0.498348									7	0.543702	0.74635	0.63031	0.470059	0.57532	0.734178	0.587917	0.604021	0.591828
		13	0.687632	0.784451	0.564713	0.81703	0.657798	0.65304	0.563839									13	0.788256	0.744218	0.71702	0.754845	0.711292	0.788611	0.747777	0.786871	0.830246
		19	0.866145	0.870361	0.609312	0.885099	0.859497	0.727773	0.606582									19	0.95516	0.946557	1.12889	0.820513	0.825335	1.12662	0.736143	0.762512	0.804769
		25	0.814691	0.848867	0.735496	0.643314	0.717454	0.765282	0.667392									25	0.979337	0.919826	1.06541	0.926594	0.934732	1.03548	1.04944	0.834944	0.870163
		31	0.842149	0.889156	0.732995	0.768494	0.841518	0.922115	0.688661									31	1.05789	0.926284	0.917989	0.870237	0.861311	1.07003	1.0333	0.898137	0.951618
		37	0.794672	0.901286	0.674033	1.00977	0.812342	0.844536	0.774942									37	1.01157	1.05739	0.978523	0.930205	0.919132	1.11112	1.2154	0.994951	1.05391
		43	0.928836	0.866771	1.05351	0.861468	0.934871	0.994989	0.892418									43	1.21726	0.954763	1.179	1.02716	0.933047	0.882126	1.32112	1.00246	1.03721
		49	1.04695	0.874752	0.817172	1.05715	0.840075	1.03022	0.881803									49	0.905327	0.883638	1.14165	0.907987	0.992885	1.11801	1.12146	0.996113	1.04878
		55	0.954644	1.0318	0.870777	0.929046	0.949865	0.773611	1.04612									55	0.910997	0.956263	0.893909	0.848938	0.969956	0.95349	1.43265	1.06435	1.12707
	Time course of normalized cumulative sIPSC amplitude in cells from naive animals (no drug) - Fig 2e																Time course of normalized cumulative sIPSC amplitude in cells from conditioned animals (no drug) - Fig 2e
	Average initial frequency (Hz)		2.79385	8.63122	5.48217	1.72601	7.3232	5.52816	1.74066	5.50574	5.97968	3.11978	6.16647	2.49342	7.31274		Average initial frequency (Hz)		1.66137	3.54822	6.04354	6.23618	8.92024	7.79022	9.64088
	Raw cumulative amplitude (pA)		-914.296	-1625.32	-3274.55	-1227.93	-19923.9	-1240.44	-488.511	-5788.13	-3620.71	-736.244	-3371.03	-2008.34	-12878.4		Raw cumulative amplitude (pA)		-1724.86	-840.075	-2145.87	-2934.5	-19276.9	-12359.7	-17272.1
	Time from depolarization (s) - cumulative amplitude during a 3s period	-24	1.00903	1.53512	0.815905	1.01304	1.0001	1.01316	1.01705	0.630472	1.13728	0.971061	0.883369	0.902322	0.817019		Time from depolarization (s) - cumulative amplitude during a 3s period	-24	1.14492	0.921304	1.03624	1.10094	0.985611	0.943091	0.96538
		-21	0.893329	0.54055	1.15827	0.80401	0.997522	0.996027	0.641971	0.613651	0.939342	1.09786	1.21652	1.45842	1.0175			-21	0.967777	1.09187	1.1469	1.03826	1.04227	1.0351	1.01507
		-18	0.96568	0.977558	1.15262	1.03939	0.91374	1.03125	0.82203	0.635984	0.981227	0.958657	0.953293	0.958736	1.13047			-18	0.977203	0.92104	1.05174	0.868975	1.01382	1.09925	0.950387
		-15	1.13197	0.946771	0.8732	1.14355	1.08864	0.959568	1.51895	2.11989	0.942149	0.972418	0.946813	0.680517	1.03502			-15	0.910099	1.06578	0.765114	0.991823	0.958295	0.922561	1.06916
		0	0.457958	0.542377	0.850599	0.68002	0.645885	0.17186	0.583311	0.207763	0.800618	0.771432	0.831701	1.2994	0.683135			0	0.893857	0.45504	0.533271	0.647575	0.223598	0.393314	0.862642
		3	0.638807	0.547723	0.747371	0.183262	0.606657	0.290099	1.29167	0.222784	0.744065	0.788455	0.663181	0.606861	0.754207			3	0.70905	0.397221	0.772728	0.900537	0.310027	0.595775	0.95251
		6	0.835272	0.728378	0.778798	0.346308	0.817901	0.171934	0.747908	0.292651	1.00358	1.11834	0.905566	0.741562	0.88736			6	1.1167	0.830903	1.02269	1.01791	0.674341	0.673887	0.996794
		9	1.03508	0.446197	0.886384	0.693613	0.826694	0.281889	0.498409	0.238848	1.01867	0.578775	0.891973	1.03321	0.849054			9	0.855245	0.632709	0.99075	1.12847	0.620484	0.792809	0.976413
		12	1.06183	0.431892	0.806662	0.678681	0.935723	0.40556	0.900475	0.379201	0.928617	0.570494	0.720909	1.06951	0.788216			12	1.20639	0.927774	1.1462	1.16991	0.665322	0.938487	0.987694
		15	0.517302	0.606896	0.904506	0.530939	0.638782	0.268285	1.02024	0.326871	1.12053	0.954089	0.921091	0.788406	0.885525			15	0.818771	0.707513	1.02783	0.978125	0.745066	0.987932	1.0637
		18	0.78	0.278088	0.781565	0.967523	0.995575	0.339274	0.974402	0.384573	1.17449	0.78	0.836024	0.73022	1.08917			18	1.04339	0.787192	0.895807	0.920363	0.730125	1.10723	1.00423
		21	0.898915	1.02154	1.1337	1.07831	0.901309	0.338402	0.59499	0.351943	1.00367	0.918916	0.863506	1.01868	0.921576			21	1.20023	1.14378	0.949632	1.06829	0.836198	0.843397	0.953912
		24	0.77	0.79943	0.884536	0.766031	0.817172	0.443471	0.80007	0.387395	1.00754	0.778013	1.0635	0.666533	0.793436			24	1.19154	0.594554	0.968684	1.07028	0.800004	0.832592	0.923718
		27	1.03101	0.936199	0.934826	0.339114	0.94801	0.443685	0.612599	0.521327	0.915357	0.543805	1.03614	0.760878	1.0376			27	1.19783	1.10672	1.10662	1.05526	0.834315	0.950616	0.912109
		30	0.948874	1.18314	1.0191	0.783572	0.780014	0.467501	0.970474	0.490209	1.0382	1.14432	1.05779	0.908524	0.654168			30	1.20383	0.802315	0.904606	0.874411	0.892391	0.925608	0.918811
		33	1.27901	0.556465	0.909766	1.04345	0.870308	0.407019	0.690798	0.439177	1.08364	0.698324	1.01056	1.1272	0.775064			33	1.25155	0.710184	1.058	1.11968	0.918761	0.979218	0.92962
		36	1.10742	0.859877	1.02136	0.794641	1.08659	0.688347	0.807795	0.497719	1.00622	0.851681	1.05891	0.658501	1.06655			36	1.30003	0.79817	1.02475	0.926842	0.803974	0.922245	0.945058
		39	1.18897	0.71744	1.03929	0.662084	0.820887	0.630857	1.101	0.483064	1.01993	1.2397	1.10309	0.925468	1.04621			39	1.31835	1.27289	0.967925	0.781559	0.950427	1.07106	1.04646
		42	0.979963	1.06932	0.859396	0.974466	0.819229	0.768868	1.07186	0.599882	0.994158	0.804798	1.33667	0.877885	0.932536			42	1.11903	0.861337	0.780509	0.963595	0.820783	1.12265	0.970144
		45	0.958904	1.10542	0.744245	0.782284	0.899862	0.664929	0.82113	0.527038	1.05161	0.834244	1.2647	1.03445	0.841229			45	1.25239	0.695335	0.767585	0.840515	0.933786	0.909075	0.999353
	Tau (s) - Fig 2c/2f
	DSI	Naive	30.7856	22.9803	40.1746	27.8254	33.0103	22.4847	41.5152
		Paired	15.4882	11.8787	10.4523	14.6355	15.3417	14.8042	16.5509	22.5302	22.5302
	opto DSI	Naive	6.17145	20.6594	17.7919	20.4952	9.262	39.3233	44.9422	39.77	6.17729	20.1412	37.1428	7.4743	7.2255
		Paired	15.3458	4.67594	5.891	2.42576	10.6222	6.87917	4.13199
	eIPSC/IPSC Amplitude (% of control) - Fig 2c/2f
	DSI	Naive	0.625643	0.649881	0.378303	0.476876	0.622333	0.444462	0.64671
		Paired	0.707918	0.536755	0.812864	0.481396	0.331483	0.554827	0.510523	0.627331	0.672567
	opto DSI	Naive	0.457958	0.542377	0.747371	0.68002	0.645885	0.290099	0.583311	0.207763	0.744065	0.771432	0.831701	0.606861	0.683135
		Paired	0.893857	0.45504	0.533271	0.647575	0.223598	0.393314	0.862642

## Sheet: Fig 3
	Figure 3
	mIPSC Frequency (Hz) in 5 µM NBQX + 0.5 µM TTX - Fig 3c
			Cell1	Cell2	Cell3	Cell4	Cell5	Cell6	Cell7
	Naive	Control	0.628348	0.382491	0.485634	0.485977	0.302897	0.722355	0.161336
		WIN 5 µM	0.396922	0.138756	0.173324	0.156339	0.106983	0.343386	0.0847553
	Paired	Control	3.37726	0.892954	0.80552	0.501667	2.22083	0.9375	1.03812
		WIN 5 µM	2.44207	0.194655	0.469673	0.253333	0.915956	0.308889	0.559511
	mIPSC Frequency (% of control) in 5 µM NBQX + 0.5 µM TTX - Fig 3c
	Win effect	Naive	0.631692	0.362769	0.356903	0.321701	0.353198	0.47537	0.525334
		Paired	0.723091	0.21799	0.583068	0.504983	0.412438	0.329481	0.538967
	mIPSC amplitude (pA) in 5 µM NBQX + 0.5 µM TTX - Fig 3c
			Cell1	Cell2	Cell3	Cell4	Cell5	Cell6	Cell7
	Naive	Control	64.7335	21.0684	262.393	59.5455	140.235	228.981	150.909
		WIN 5 µM	64.3538	20.3489	251.841	57.36	134.767	222.103	165.175
	Paired	Control	75.5103	121.2	83.3121	103.526	53.9839	46.4733	128.756
		WIN 5 µM	69.34	98.2083	70.4053	102.75	38.2336	36.1594	116.016
	mIPSC amplitude (% of control) in 5 µM NBQX + 0.5 µM TTX - Fig 3c
	Win effect	Naive	0.994133	0.965849	0.959785	0.963297	0.961008	0.969963	1.09453
		Paired	0.918286	0.810296	0.845079	0.992505	0.70824	0.778068	0.901048
	Current amplitude (pA) in cells from naive animals - Fig 3f										Current amplitude (pA) in cells from conditioned animals - Fig 3f
	-80	0.184285	-3.18056	1.2345	0.647192	-0.400924					-80	0.53984	-0.885445	-0.805101	0.355009	3.66922	7.64392	5.7143
	-70	-1.39721	-1.77119	-2.56755	-0.944927	2.26698					-70	-0.297648	0.0425887	0.0693802	-0.626387	5.03462	4.23628	5.01325
	-60	-3.10473	0.849153	-2.28929	-1.25096	-1.03378					-60	3.33654	-1.2713	1.6168	-0.883912	5.8078	5.09961	1.86064
	-50	-9.19252	-5.69098	-7.63341	-2.07633	-7.41415					-50	-3.12752	-7.00429	0.754255	-1.71118	3.16432	-2.60944	-5.08049
	-40	-25.6782	-15.718	-18.4103	-14.789	-31.8584					-40	-12.9261	-18.5209	-9.55215	-8.53998	-18.2935	-17.0279	-23.0358
	-30	-60.5	-30.6661	-63.4339	-45.8244	-37.6926					-30	-41.8464	-66.7528	-35.8676	-23.5446	-79.7399	-51.1231	-48.676
	-20	-91	-77.0813	-105.417	-49.6403	-21.3852					-20	-66.3829	-115.866	-42.8945	-46.3997	-109.808	-68.9854	-63.2062
	-10	-98.8	-102.658	-114.271	-50.3133	-11.1906					-10	-65.8199	-120.615	-40.1254	-44.6013	-84.8406	-57.0984	-51.7722
	0	-93.6	-93.5263	-98.6143	-48.508	-5.72891					0	-53.562	-101.205	-21.7249	-31.3352	-46.4365	-34.5487	-30.8617
	10	-77.7	-72.8275	-75.9738	-28.7741	-1.48622					10	-38.7032	-88.981	-10.6418	-20.7958	-24.0032	-12.4033	-19.3399
	20	-69.1	-51.2986	-57.8451	-29.7229	11.1778					20	-28.4788	-77.6853	-3.81853	-10.2707	-3.88695	-4.86754	-9.87349
	30	-43.8542	-34.056	-48.367	-6.8788	11.2392					30	-21.7255	-71.936	-0.226965	0.277272	2.38818	4.88047	1.47198

## Sheet: Fig 4
	Figure 4
	Time course of normalized eEPSC amplitude in cells from NOS::Chr animals (on stimulated and no drug) - Fig 4c																Time course of normalized eEPSC amplitude in stimulated cells from NOS-Chr animlas (-/+ Glu R inhibitors) - Fig 4c
	Raw amplitude control (pA)		-545.336	-295.393	-345.913	-370.584	-100.081	-365.116	-369.316	-88.5121	-60.0205	-85.3245	-93.5964	-188.177			Raw amplitude control (pA)		-115.083	-141.402	-250.022	-406.82	-478.142	-348.957	-307.397	-388.366	-245.792	-434.245	-416.557
	Time from depolarization (s)	-19	0.905166	0.950285	1.02287	1.0628	1.00013	0.997345	0.957345	0.979682	1.10321	1.08781	1.04186	1.019			Time from depolarization (s)	-19	1.07528	0.949831	1.06131	0.924562	0.99339	1.00323	1.13297	1.12531	0.928222	1.03326	0.877188
		-17	0.952099	1.03673	0.965719	0.868731	1.08251	1.08417	1.0112	1.01105	0.996514	0.9974	1.089	1.03511				-17	0.971583	1.02662	1.0233	0.978584	0.960597	1.0421	1.03713	0.997591	1.09742	1.00513	0.976714
		-15	0.984797	0.963071	0.986131	1.08749	1.03168	0.999639	1.00939	0.970292	0.973251	1.12529	1.10034	1.04669				-15	0.995853	1.01668	0.976465	1.01773	1.00908	1.16163	0.818886	0.951169	1.08638	1.00233	1.05024
		-13	0.98406	0.995546	1.03445	1.00194	0.913326	0.94989	0.966341	0.978665	0.852779	0.934461	1.02538	0.909493				-13	0.943511	0.980913	0.934383	0.979901	0.98195	0.955628	1.05454	0.949516	1.01658	0.963949	1.0594
		-11	1.04302	1.01246	1.03149	1.02702	0.999744	0.9718	0.969735	1.00465	0.965409	0.947536	0.952057	1.0262				-11	0.981048	0.905899	1.08732	0.959137	1.07303	0.992637	0.880029	0.98516	1.03066	1.01282	0.901813
		-9	0.944764	1.03708	0.947695	0.982231	0.935954	0.934636	1.01461	1.05713	1.11926	0.920977	0.941575	1.09772				-9	0.929481	0.935352	1.06619	0.924015	0.938754	1.01915	1.00295	0.985719	0.961709	0.897418	1.05772
		-7	1.06139	0.881963	0.846769	0.965172	0.803117	0.84837	0.96901	0.883143	1.01278	1.13039	1.02066	0.951111				-7	0.950839	0.935204	0.966981	1.0371	0.964369	0.940427	1.13093	0.948774	1.05179	1.00483	1.03929
		-5	1.0142	1.11407	0.96643	1.06345	1.02968	1.03954	1.03859	0.992048	0.978873	1.05656	0.836877	0.926901				-5	0.99404	1.05623	0.989241	1.01242	0.980908	1.04889	0.97573	1.04231	0.917979	0.979623	0.863937
		-3	1.00586	1.11674	0.820646	0.958959	1.14399	1.1072	0.989671	0.980461	1.02893	1.09931	1.05177	1.01861				-3	0.923994	1.09099	1.11251	0.976142	0.97837	1.00082	0.822328	1.0551	1.00677	0.93631	1.07919
		1	0.671514	0.436117	0.647969	0.616605	0.382748	0.40214	0.588388	0.548971	0.604819	0.629742	0.235614	0.245073				1	0.731712	0.599442	0.519661	0.539315	0.585045	0.41359	0.742605	0.51992	0.447523	0.802038	0.288876
		3	0.625942	0.367893	0.603484	0.398889	0.360562	0.420006	0.534361	0.607645	0.758236	0.672804	0.198323	0.323709				3	0.834674	0.672326	0.53246	0.828357	0.792331	0.608781	0.523061	0.457298	0.543839	0.700768	0.406648
		5	0.34055	0.325258	0.633261	0.672713	0.510679	0.476597	0.653786	0.731307	0.815725	0.685475	0.209564	0.373063				5	0.919994	0.739648	0.675612	0.711195	0.856392	0.841633	0.626008	0.527725	0.699283	0.906057	0.582357
		7	0.805253	0.486385	0.838017	0.579482	0.643239	0.681366	0.757907	0.797252	0.978194	0.862534	0.229778	0.396271				7	0.909121	0.847508	0.903064	0.89856	1.01747	0.682155	0.671236	0.749125	0.905742	0.883872	0.813125
		9	0.874699	0.664146	0.779337	0.71785	0.651324	0.661709	0.812337	0.819661	0.899789	0.805633	0.392576	0.590993				9	0.877459	0.889051	0.85648	0.930724	0.893004	0.75956	0.916171	0.905756	0.870541	0.95834	0.927115
		11	0.855586	0.689594	0.838253	0.849139	0.800339	0.739375	0.903118	0.912846	0.921563	0.735803	0.623317	0.584013				11	0.931028	0.909289	0.874259	0.879077	0.966836	0.839349	0.890035	1.00478	0.926197	0.874575	0.969718
		13	0.83681	0.814474	0.984021	0.933338	0.758487	0.775834	0.95076	0.859418	0.88384	0.857255	0.503287	0.834943				13	0.778337	0.921805	0.904378	0.947579	1.02606	1.03643	0.816964	0.975042	1.04228	1.04088	1.01332
		15	0.773655	0.801059	0.913696	0.921917	0.905276	0.922142	0.917538	0.902582	0.978255	0.939192	0.511055	0.884985				15	0.939494	0.9748	0.973369	0.867095	1.0264	0.941165	1.02901	0.991588	0.840675	1.07625	0.798464
		17	0.971267	0.850278	0.903603	0.76036	0.911778	0.875726	0.994277	0.858291	0.966411	0.943511	0.676448	0.797309				17	0.935835	1.03684	0.904268	0.982813	1.0318	1.10939	0.815745	0.945347	1.00702	0.990477	0.891337
		19	0.851199	0.775425	0.893029	0.806285	0.822552	0.79692	0.912555	0.943567	0.945896	0.988773	0.69601	0.796999				19	0.976826	1.07654	0.961627	1.1014	0.987637	1.00577	0.765707	1.01004	0.919859	0.982479	1.10276
		21	0.918008	0.934982	0.885735	0.966306	1.05218	1.01583	0.917598	0.921431	1.14177	0.876609	0.698491	0.855903				21	0.947309	0.990549	0.927167	1.14893	0.894347	1.0023	0.757121	0.94381	1.00303	0.990654	0.92193
		23	1.02777	0.977145	0.960709	0.931522	0.737228	0.857103	0.993272	0.946222	0.921978	0.949308	0.87264	0.915832				23	0.913519	1.00481	0.929058	0.959587	1.06354	1.00859	1.02157	1.06528	1.00445	0.966664	0.99849
		25	0.943208	0.82474	0.948458	1.00729	0.887242	0.895409	0.951004	0.936919	1.05155	0.954468	0.910886	0.967504				25	0.96666	1.02151	0.934894	1.07734	0.873574	0.957145	0.833384	0.842165	0.882042	0.934099	0.988948
		27	0.920696	0.967071	0.812519	0.83399	0.919567	0.790676	0.978119	1.01312	0.998908	0.957788	0.601775	0.842375				27	0.895542	0.92215	0.993353	1.13497	1.03864	1.06013	0.846197	0.95837	0.960147	0.997863	1.0137
		29	0.834201	0.878459	1.03993	1.03166	1.02898	0.870747	1.01106	0.910262	0.918328	0.878242	0.767997	0.959115				29	0.963779	0.896121	0.964357	0.989594	0.98349	1.0048	1.0616	0.990164	0.955232	0.924455	0.889343
	Time course of normalized eEPSC amplitude in stimulated cells in the presence of PTX - Fig 4d
	Raw amplitude control (pA)		-467.324	-231.822	-229.094	-163.566	-318.288	-536.827
	Time from depolarization (s)	-19	0.957345	0.979682	1.10321	1.08781	1.04186	1.019
		-17	1.0112	1.01105	0.996514	0.9974	1.089	1.03511
		-15	1.00939	0.970292	0.973251	1.12529	1.10034	1.04669
		-13	0.966341	0.978665	0.852779	0.934461	1.02538	0.909493
		-11	0.969735	1.00465	0.965409	0.947536	0.952057	1.0262
		-9	1.01461	1.05713	1.11926	0.920977	0.941575	1.09772
		-7	0.96901	0.883143	1.01278	1.13039	1.02066	0.951111
		-5	1.03859	0.992048	0.978873	1.05656	0.836877	0.926901
		-3	0.989671	0.980461	1.02893	1.09931	1.05177	1.01861
		1	0.588388	0.548971	0.604819	0.629742	0.235614	0.245073
		3	0.534361	0.607645	0.758236	0.672804	0.198323	0.323709
		5	0.653786	0.731307	0.815725	0.685475	0.209564	0.373063
		7	0.757907	0.797252	0.978194	0.862534	0.229778	0.396271
		9	0.812337	0.819661	0.899789	0.805633	0.392576	0.590993
		11	0.903118	0.912846	0.921563	0.735803	0.623317	0.584013
		13	0.95076	0.859418	0.88384	0.857255	0.503287	0.834943
		15	0.917538	0.902582	0.978255	0.939192	0.511055	0.884985
		17	0.994277	0.858291	0.966411	0.943511	0.676448	0.797309
		19	0.912555	0.943567	0.945896	0.988773	0.69601	0.796999
		21	0.917598	0.921431	1.14177	0.876609	0.698491	0.855903
		23	0.993272	0.946222	0.921978	0.949308	0.87264	0.915832
		25	0.951004	0.936919	1.05155	0.954468	0.910886	0.967504
		27	0.978119	1.01312	0.998908	0.957788	0.601775	0.842375
		29	1.01106	0.910262	0.918328	0.878242	0.767997	0.959115
	Time course of normalized eEPSC amplitude in non-stimulated cells in the presence of JZL - Fig 4e																Time course eEPSC NOS-Chr stimulated cells + JZL - Fig 4e
	Time from depolarization (s)	-19	0.930181	1.16136	1.19694	0.95776	1.01308	0.886644									Time from depolarization (s)	-19	0.961988	1.01947	1.00542	0.942493	0.916908	0.745903
		-17	1.08863	1.16808	0.939744	0.993915	1.0091	0.99854										-17	0.981792	1.20658	1.01282	1.05456	1.07446	1.22091
		-15	1.03039	0.972135	0.93798	0.939555	0.923916	0.954152										-15	1.00009	1.16312	1.00908	0.986735	0.825952	1.12438
		-13	1.09884	1.26887	0.97077	0.96615	1.07671	0.933385										-13	1.02308	0.974345	1.00276	1.15715	1.11939	0.954073
		-11	0.806521	0.861909	0.984286	0.985766	0.961037	0.864165										-11	0.991838	0.84335	1.01015	1.05726	1.03684	0.895632
		-9	0.746885	0.871954	0.942538	1.10128	1.07004	0.929538										-9	1.09457	0.923734	0.990232	0.880776	0.95296	0.895584
		-7	1.07773	1.18535	0.700588	1.01825	0.974686	1.04515										-7	0.997043	1.06427	1.0122	1.0232	0.913486	1.00667
		-5	0.936952	0.998014	0.97399	1.08803	0.932008	0.963252										-5	1.00364	1.1992	0.998576	1.05535	0.949369	0.906878
		-3	0.84581	0.911936	1.02489	1.01839	1.01679	0.988192										-3	0.929057	0.875781	1.00988	1.01502	0.89452	0.933616
		1	0.502637	0.441937	0.590913	0.684608	0.715101	0.516818										1	0.747695	0.620122	0.818845	0.554949	0.441726	0.763703
		3	0.402597	0.702295	0.545051	0.522188	0.511843	0.413843										3	0.586755	0.403524	0.785678	0.440792	0.312639	0.564644
		5	0.458907	0.643555	0.537069	0.615397	0.548795	0.528023										5	0.587247	0.390526	0.758819	0.443109	0.463481	0.6366
		7	0.490273	0.761541	0.674805	0.762822	0.57345	0.654844										7	0.69441	0.469977	0.851963	0.510984	0.571814	0.757062
		9	0.499671	0.90052	0.771652	0.629384	0.645312	0.670342										9	0.790142	0.473193	0.851162	0.742339	0.567814	0.646279
		11	0.732284	0.686391	0.722822	0.772609	0.700786	0.785973										11	0.765621	0.483246	0.886409	0.799805	0.793476	0.693994
		13	0.427135	0.805495	0.749257	0.740581	0.744619	0.738124										13	0.878847	0.619752	0.88626	0.846405	0.813619	0.846075
		15	0.729208	0.950679	0.808546	0.901153	0.799551	0.701956										15	0.888585	0.75343	0.908481	0.821121	0.683997	0.875766
		17	0.908711	0.62123	0.795271	0.962216	0.854154	0.737347										17	0.942793	0.673462	0.902217	0.836065	0.826404	0.872478
		19	0.744662	0.961884	0.866878	0.956665	0.90236	0.857541										19	0.842863	0.878526	0.942562	0.872941	0.79161	0.946071
		21	0.903828	0.953038	0.992236	0.849857	0.808927	0.855174										21	0.917169	1.00737	0.935951	0.985457	0.878072	0.868225
		23	0.80321	0.544453	0.811837	0.89127	0.899825	0.772001										23	0.953851	0.849286	0.925629	0.88482	0.903675	0.865362
		25	0.970736	0.844878	0.941568	0.942063	0.97113	0.917347										25	0.916326	0.810454	0.957389	0.86014	0.636957	0.963314
		27	0.972154	0.926385	0.963027	0.929464	0.918871	0.944301										27	0.887383	0.801869	0.960762	0.959546	1.00775	0.918952
		29	0.973198	0.744613	0.776932	1.01333	0.906703	0.873286										29	0.971203	0.917063	0.957349	0.910297	0.817064	1.01633
	Time course of normalized eEPSC amplitude in non-stimulated cells from L7::Chr animals (no drug) - Fig 4f																Time course of normalized eEPSC amplitude in stimulated cells in L7::Chr (no drug) - Fig 4f
	Raw amplitude control (pA)		-218.025	-313.175	-321.89	-209.352	-175.557	-262.419	-198.179								Raw amplitude control (pA)		-388.444	-298.945	-196.542	-190.149	-111.89
	Time from depolarization (s)	-19	0.947683	0.957285	1.03954	0.939649	0.763117	1.02397	1.05673								Time from depolarization (s)	-19	1.00106	0.991068	0.86272	0.853795	1.17059
		-17	1.07182	0.971986	1.03194	0.970798	1.06342	0.802507	1.06283									-17	0.983167	1.05674	0.922794	0.932397	1.00849
		-15	1.01842	0.964215	0.917512	1.19557	1.06424	1.02634	1.05476									-15	1.01542	1.0167	1.15241	1.11583	1.00964
		-13	1.02763	1.01738	1.0572	0.953867	0.833411	1.255	1.08232									-13	0.999026	0.937635	1.01116	0.959177	0.871041
		-11	1.02737	0.988005	0.974418	1.04336	0.863161	1.18399	1.01613									-11	0.98443	0.957922	0.805872	0.930655	0.984085
		-9	1.07857	0.958866	1.06209	1.05623	1.22724	1.04405	0.894712									-9	1.00408	1.02942	0.91679	1.09047	0.822299
		-7	1.0211	1.02961	1.02348	1.09536	1.24918	0.849741	0.830072									-7	1.01011	0.919834	0.949162	0.979208	1.16877
		-5	1.02019	1.13628	1.04458	0.973245	0.936612	0.76702	1.05194									-5	0.969837	0.989758	0.980594	1.06813	1.01138
		-3	0.978703	1.01293	0.918329	1.29071	1.05005	1.20677	1.15283									-3	0.997025	0.912973	1.04136	0.889038	0.877314
		1	0.528094	0.504036	0.385601	0.66874	0.373693	0.73664	0.51102									1	0.513019	0.5616	0.503634	0.243681	0.757157
		3	0.460009	0.551106	0.241127	0.470571	0.418212	0.40318	0.445742									3	0.536792	0.521124	0.52353	0.175817	0.533957
		5	0.6693	0.545787	0.245374	0.526379	0.590903	0.445946	0.642063									5	0.657903	0.841806	0.581539	0.273806	0.729435
		7	0.654814	0.770641	0.328093	0.510575	0.770849	0.613033	1.00884									7	0.714263	0.807105	0.783648	0.314371	0.703988
		9	0.823399	0.726773	0.417627	0.480541	0.794981	0.842907	0.964847									9	0.814233	1.0235	1.05252	0.341603	0.847954
		11	0.997547	0.890438	0.443044	0.692554	0.621264	0.676632	0.998962									11	0.854155	0.813593	0.81471	0.583156	0.918616
		13	0.901614	0.845523	0.494992	0.634023	0.820137	0.922177	1.09401									13	0.886107	0.854102	0.984017	0.556136	1.15927
		15	0.912507	0.919902	0.624553	0.882579	0.81581	0.945191	1.0772									15	0.887784	0.914301	1.11096	0.667721	1.00939
		17	0.881999	0.921007	0.618901	1.0199	0.933629	1.13162	1.00284									17	0.919169	0.88751	1.00791	0.734323	0.601673
		19	0.933322	0.9684	0.694743	0.927814	0.781393	0.865155	1.03127									19	0.915733	0.904281	1.15576	0.676447	0.985008
		21	0.898723	0.973694	0.832264	0.993103	0.641705	0.994834	1.04467									21	0.920437	0.968055	1.17962	0.776774	0.943731
		23	0.884677	0.881328	0.867694	0.966271	1.13608	0.882414	1.09531									23	0.93201	0.976343	0.986992	0.747887	0.894213
		25	0.93718	0.884339	0.775764	0.965716	1.0779	0.918673	0.872468									25	0.964249	0.948752	1.22029	0.964544	1.32066
		27	0.960863	0.870817	0.85056	0.878131	0.782032	1.13008	1.08915									27	0.981221	0.758158	0.957685	0.939356	0.923505
		29	0.975069	0.952857	0.92503	0.877103	0.807076	0.968261	0.948464									29	0.955088	0.80596	0.887761	0.844925	0.998895
	tau (s) - Fig 4g
		Non Photostimulated	19.7178	9.98323	9.02482	10.4216	6.12044	6.87778	9.50417	10.5045	7.12222	7.77814	11.2144	7.71089
		Photostimulated	3.11693	6.72366	5.95445	6.12061	4.56205	5.95278	2.97582	7.80019	5.6994	7.22286	6.24955	2.74341
	PTX	Photostimulated	9.45842	9.91195	11.8149	7.17186	17.9023	11.6309
	NBQX	Photostimulated	5.48892	8.32935	6.58726	3.74719	5.07927	4.40369
	JZL	Non Photostimulated	19.2906	16.7273	13.7039	14.7	19.8152	11.8592
		Photostimulated	14.8299	16.1545	14.2349	13.7581	17.5196	21.2698
	L7	Non Photostimulated	6.36808	6.38443	18.8516	17.943	13.3643	9.23074	5.46378
		Photostimulated	6.63156	10.8088	7.97256	14.3627	8.30366

## Sheet: Fig 5
	Figure 5
	eIPSC amplitude (pA) - Fig 5b
	Naive	122.508	49.1013	132.189	73.3671	55.3868	40.1935	41.969	135.876	37.5893
	unpaired	69.5638	149.791	96.9104	141.75	37.7606	38.3937	64.7239	128.394	97.9772
	Paired	66.7178	276.178	287.628	47.6264	131.406	46.5253	337.514	302.693	201.613	238.419	336.543	360.779
	eIPSC PPR - Fig 5b
	Naive	0.622906	0.873703	1.1011	1.03453	1.05279	1.29325	0.957256	0.900815	1.14042
	unpaired	1.07943	0.916315	0.751476	0.995913	0.987121	0.653559	0.673734	1.03624	0.755722
	Paired	0.8054	0.446595	0.755873	1.0505	0.439487	0.597676	0.301269	0.0857198	0.878471	0.838055	0.1343	0.679232
	mIPSC Frequency (Hz) - Fig 5d
	Naive	0.0757315	0.0831138	0.111385	0.121137	0.154948	0.159335	0.162165	0.176868	0.190632	0.19075	0.207833	0.230142	0.23361	0.242912	0.243825	0.258144	0.27001	0.275302	0.298007	0.299288	0.304102	0.305375	0.312458	0.328201	0.345355	0.381297	0.425537	0.449054	0.455427	0.457079	0.462243	0.467746	0.470735	0.476492	0.525499	0.548269	0.55051	0.584582	0.591328	0.625388	0.652948	0.665458	0.666901	0.669551	0.707698	0.723179	0.79188	0.797405
	unpaired	0.0916638	0.113583	0.123333	0.142561	0.146861	0.155281	0.215236	0.387822	0.460958	0.500121	0.528353	0.529662	0.619359	0.644505	0.711809	0.78626	0.796359	0.869698	0.90238
	Paired	0.150762	0.154879	0.163261	0.175368	0.178045	0.215568	0.231682	0.258144	0.284907	0.294091	0.396688	0.408151	0.416172	0.498987	0.503935	0.505934	0.512877	0.5347	0.545497	0.57134	0.688458	0.747177	0.787078	0.794427	0.812978	0.830658	0.8856	0.890194	0.978911	1.06127	1.09614	1.31825	1.394	1.4696	1.54783	1.61155	1.89568	3.58165	3.87922
	mIPSC amplitude (pA) - Fig 5d
	Naive	29.4376	43.461	58.868	61.785	64.897	67.4221	70.8033	79.7572	91.0805	92.9503	99.9586	110.028	110.202	112.629	113.914	114.3	114.812	118.122	119.724	121.243	124.206	129.385	132.402	142.015	147.539	147.895	151.873	153.009	155.678	158.357	159.339	165.283	166.707	169.796	171.128	175.479	181.792	184.51	192.519	193.949	202.457	226.501	227.928	234.202	235.501	238.219	239.029	239.557
	unpaired	45.7555	55.6054	55.995	69.3108	69.6155	77.31	98.9124	99.2284	99.949	107.995	124.818	127.902	133.132	154.526	180.681	198.735	208.722	228.257	287.909
	Paired	72.3942	77.1198	78.2224	80.382	85.2994	89.5992	92.8799	99.6097	100.223	100.552	102.74	103.943	105.315	112.516	114.92	115.935	118.548	120.736	124.134	125.591	130.056	130.386	135.302	140.9	144.799	147.539	157.926	160.958	165.634	174.563	174.587	175.112	178.048	182.76	184.871	185.028	202.676	233.704	266.208
	IPSC Frequency (Hz) - Fig 5f
	Naive	1.26419	1.39424	1.43479	1.72601	1.74066	2.42113	2.49342	2.79385	3.11978	3.92511	3.99137	4.25815	4.60953	5.29823	5.48217	5.50574	5.52816	5.65794	5.97968	6.16647	7.31274	7.3232	9.50362	9.74732	10.1328	10.1647	12.798
	unpaired	1.0165	1.16259	1.37583	1.55399	1.83885	2.74252	2.7737	3.25454	4.48264	6.47483	7.45819	8.33835	9.29313	10.398
	Paired	2.63738	2.64263	2.7819	3.54822	3.86248	3.94541	4.18879	4.72822	5.01239	5.8649	6.10696	6.1426	6.23618	7.70285	7.75191	7.79022	8.92024	9.27084	9.64088	9.7822	10.121	11.7808	11.9154	13.3943	15.6581
	IPSC amplitude (pA) - Fig 5f
	Naive	18.1981	29.9086	37.012	46.5941	51.7781	60.3939	65.4245	66.2377	67.2677	79.3399	81.7727	85.8317	87.6087	94.9339	99.7186	108.449	118.182	125.322	130.997	154.618	157.189	217.084	270.682	306.675	311.103	391.437	424.66
	unpaired	35.6067	43.4826	58.3032	74.4622	90.3882	103.004	106.782	128.898	156.502	180.57	211.427	235.389	240.729	374.681
	Paired	54.5524	59.2547	66.5429	67.6965	78.7778	82.4282	84.0534	85.3686	98.3458	109.878	134.979	138.163	150.976	151.318	160.599	178.239	199.698	202.323	214.761	218.219	226.213	254.714	267.236	389.336	566.028
	Time course of normalized EPSC amplitude in conditioned mice after PTX incubation - Fig 5h											Time course of normalized EPSC amplitude in conditioned mice after PTX incubation +JZL - Fig5h
	Raw amplitude control (pA)		-193.167	-156.119	-103.209	-240.184	-142.201					Raw amplitude control (pA)		-121.937	-324.716	-151.357	-203.557	-122.936
	Time from depolarization (s)	-19	1.03402	0.904562	1.02977	1.03748	0.972273					Time from depolarization (s)	-19	1.08913	0.96096	0.931481	0.883725	0.825638
		-17	1.13091	1.04906	0.739777	1.06496	1.07894						-17	1.013	0.95887	0.696696	0.917633	1.10695
		-15	0.980702	1.01071	1.19498	0.940559	1.14809						-15	0.863571	1.1171	1.03349	1.01719	1.1755
		-13	0.942616	1.005	0.861214	1.06386	1.2294						-13	0.972682	1.09851	0.931178	0.876085	0.99664
		-11	0.927875	0.841978	0.934946	1.02308	0.814241						-11	1.10573	1.04959	0.980966	0.954034	0.984614
		-9	0.996314	1.09116	0.684567	1.04608	0.937596						-9	0.831263	0.902178	0.931178	1.04033	0.98416
		-7	1.02157	0.971105	0.860168	0.964386	1.21862						-7	1.1014	1.04528	0.954618	0.983233	1.02043
		-5	0.956605	0.88756	1.09059	1.08112	0.796286						-5	0.940923	1.0755	0.873597	0.969232	1.17969
		-3	0.960163	1.09128	1.17924	0.978363	0.801848						-3	0.950572	1.02825	1.11851	0.885768	0.960675
		1	0.743082	0.766675	0.53133	0.464639	0.135567						1	0.22114	0.21447	0.775601	0.706913	0.716761
		3	0.635577	0.73918	0.534531	0.387157	0.123456						3	0.113121	0.255734	0.604292	0.817944	0.832375
		5	0.617981	0.8748	0.610898	0.419586	0.183256						5	0.272723	0.215209	0.712662	0.519317	0.789985
		7	0.62103	0.769654	0.534531	0.430577	0.0961437						7	0.476294	0.245572	0.919503	0.533	0.916721
		9	0.771989	1.04642	0.605369	0.567537	0.141123						9	0.367857	0.473541	0.69485	0.592643	0.812268
		11	0.673462	0.832894	0.816263	0.499347	0.338387						11	0.508843	0.541503	0.770524	0.66483	0.793219
		13	0.745551	0.908942	0.836721	0.511324	0.319528						13	0.658409	0.475326	0.742222	0.601098	1.08462
		15	0.778786	0.941565	0.916403	0.696947	0.490712						15	0.785628	0.591152	0.89418	0.84617	0.680527
		17	0.782547	0.890883	0.878352	0.771926	0.407751						17	0.916214	0.67539	0.894386	0.730044	0.79098
		19	0.968386	0.921877	0.827577	0.734272	0.476494						19	0.77748	0.559296	0.843385	0.816295	1.11114
		21	0.808804	1.12094	1.03006	0.762324	0.570772						21	0.510763	0.756663	1.09556	1.06247	0.933904
		23	0.912871	1.03105	0.934139	0.856498	0.711609						23	0.961531	0.809872	1.21473	0.704304	0.969841
		25	0.942177	0.88185	0.843451	0.781095	0.526192						25	0.688044	0.815637	1.0254	0.981354	0.950823
		27	1.12986	1.13755	0.941164	0.917891	0.617006						27	0.704226	0.89872	0.789422	0.890347	0.911328
		29	0.965737	1.11397	0.996619	0.98956	0.656146						29	1.01135	0.798673	1.14314	0.872978	1.10697
	tau (s) - Fig5i
	PTX inc	Paired	18.4454	16.1291	14.0834	17.736	12.2915
	PTX + JZL	Paired	10.4531	15.7604	25.5081	12.3468	11.4712
[truncated: 6 more columns]

## Sheet: Fig 6
	Figure 6
	MAGL-ir (a.u.) - Fig5i
	Molecular layer	unpaired	Lobules V/VI	24.0072	35.647	23.399	31.082	18.02	15.755
			Lobules IX/X	29.23	40.3995	34.075	54.86	28.016	21.017
		Paired	Lobules V/VI	45.069	55.995	41.676	23.427	27.734	27.639
			Lobules IX/X	53.7007	47.905	27.486	27.113	39.857	22.575
	Granule cell layer	unpaired	Lobules V/VI	36.2715	32.3785	30.945	24.716	15.891	13.399
			Lobules IX/X	38.4853	37.096	34.228	39.055	18.331	12.257
		Paired	Lobules V/VI	41.5885	36.939	29.06	23.36	12.593	20.783
			Lobules IX/X	54.1265	40.879	22.925	21.741	18.46	17.515

## Sheet: Fig 7
	Figure 7
		2-AG (ng/mg) - Fig7a							2-AG (relative to Naive of the same set) - Fig7a
			Set 1	Set 2	Set 3	Set 4	Set 5			Set 1	Set 2	Set 3	Set 4	Set 5
		Naive	11.9413	17.3074	6.87322	4.67927	5.6282		unpaired		0.966652	0.706385	1.01418	1.15256
		unpaired		16.7302	4.85514	4.74564	6.48683		Paired	0.819631	0.720342	0.634679	0.766259	0.690259
		Paired	9.78745	12.4673	4.36229	3.58554	3.88492
	mIPSC Frequency (Hz) in 5 µM NBQX + 0.5 µM TTX - Fig 7c
			Cell1	Cell2	Cell3	Cell4	Cell5	Cell6	Cell7	Cell8	Cell9
	Naive	Control	0.665458	1.09307	1.37326	1.09713	0.55051	0.364368	0.19075	0.275302	0.418811
		NESS 5 µM	1.24322	2.03078	2.37549	1.56631	0.993528	0.399835	0.27851	0.364217	0.654408
	unpaired	Control	0.387822	0.711809	0.622134	1.08319	0.278836	0.219
		NESS 5 µM	0.549768	1.03536	0.917503	1.45522	0.525318	0.358137
	Paired	Control	0.812978	1.394	0.294091	1.49422	1.07423
		NESS 5 µM	0.94366	1.5165	0.309253	1.39823	0.998302
	mIPSC Frequency (% of control activity) in 5 µM NBQX + 0.5 µM TTX - Fig 7d
	Naive	NESS (lobules IX/X)	0.98959	1.07451	1.10087	0.891789	0.941252
		NESS (lobules V/VI)	1.86821	1.85787	1.72982	1.42764	1.80474	1.09734	1.46007	1.32297	1.56254
		AM251	2.11098	1.44384	1.94287	1.09929	1.11221	1.40073	1.21005	1.13178
		AM281	1.37491	1.05465	1.79637	1.89508	1.26591	1.54945
	unpaired	AM251	1.43368	1.4753	1.62443	1.29892	1.97591
		NESS	1.41758	1.45454	1.47477	1.34345	1.88397	1.63532
	Paired	AM251	0.977645	0.936535	0.934345	1.053	1.00958	1.09074	1.05837	0.816999
		NESS	1.16075	1.08788	1.05155	0.93576	0.929322
	mIPSC Frequency (Hz) in 5 µM NBQX + 0.5 µM TTX - Fig 7e
			Cell1	Cell2	Cell3	Cell4	Cell5	Cell6	Cell7	Cell8	Cell9
	Naive	Control	0.338302	0.300022	0.870308	1.00391	1.17259	0.335855	1.08617
		JZL 5 µM	0.390822	0.395624	1.03856	1.05616	1.0848	0.441637	1.0734
	Paired	Control	0.915783	0.330582	1.09282	0.899851	2.6612	0.470254	2.2928	0.517844	0.662831
		JZL 5 µM	0.622342	0.245183	0.760145	0.427471	2.20551	0.387859	1.33284	0.399014	0.522165
		JZL 5 µM + NESS 5 µM	0.907362	0.31931			2.63985	0.50777	1.95423

## Sheet: Fig 8
	Figure 8
	mIPSC Frequency (Hz) in 5 µM NBQX + 0.5 µM TTX - Not shown								mIPSC amplitude (pA) in 5 µM NBQX + 0.5 µM TTX - Not shown
			Cell1	Cell2	Cell3	Cell4	Cell5				Cell1	Cell2	Cell3	Cell4	Cell5
	Paired L7-DREADD	Control	3.1	1.19352	5.3275	11.0555	5.82617		Paired L7-DREADD	Control	37.9	31.8977	55.4088	169.403	25.9233
		CNO	1.51616	0.903771	4.477	9.21591	4.79038			CNO	28.2793	23.0415	37.8839	229.88	38.9493
	Paired L7-DREADD	Control	6.74213	10.1528	15.0027	15.6493			Paired L7-DREADD	Control	31.4046	49.682	69.7677	105.377
		CNO + NESS	6.32412	9.90424	14.9896	15.9431				CNO + NESS	29.0468	39.3781	59.7664	43.6918
	mIPSC Frequency (% of control) in 5 µM NBQX + 0.5 µM TTX - Fig 8c								mIPSC amplitude (% of control) in 5 µM NBQX + 0.5 µM TTX - Not shown
	Paired L7-DREADD	CNO	0.489085	0.757232	0.840356	0.833605	0.822218		Paired L7-DREADD	CNO	0.746155	0.722356	0.683716	1.357	1.50248
		CNO + NESS	0.938	0.975515	0.999126	1.01877				CNO + NESS	0.924921	0.792602	0.856649	0.414624
	Freezing (% of the 9 s of tone only) - Fig 8e
	Cued	Saline	L7-DREADD -	0.33	0.7	0.95	0.4	0.78	0.82
			L7-DREADD +	0.33	0.7	0.4	0.78	0.83	0.56
		CNO	L7-DREADD -	0.467259	0.468444	0.779556	0.530148	0.653963	0.585519
			L7-DREADD +	0.498111	0.192593	0.459593	0.207741	0.375667	0.326222	0.328926	0.341265
	Context	CNO	L7-DREADD -	0.299742	0.157	0.445875	0.28735	0.277592	0.557783
			L7-DREADD +	0.517417	0.222267	0.196817	0.684567	0.141808	0.633358	0.3816	0.396833

## Sheet: Fig 9
	Figure 9
	Freezing (% of the 9 s of tone only) - Fig 9b
	Cued	CNO + AM	L7-DREADD -	0.46	0.59	0.6	0.83	0.61	0.54	0.59	0.98	0.84	0.72	0.66	0.64
			L7-DREADD +	0.69	0.76	0.82	0.73	0.72	0.85	0.88	0.68	0.75
	Context	CNO + AM	L7-DREADD -	0.43	0.58	0.2	0.64	0.29	0.56	0.29	0.61	0.35	0.22	0.71	0.54
			L7-DREADD +	0.62	0.45	0.64	0.56	0.45	0.51	0.75	0.35	0.47

## Sheet: Fig 10
	Figure 10
	MAGL-ir (normalized a.u.) - Fig 10c
	Molecular layer	L7-DREADD -	Lobules V/VI	1.17748	0.822521	1.03578	1.17245	1.00562	0.78616
			Lobules IX/X	1.30546	0.694538	0.935465	1.31502	0.874507	0.875009
		L7-DREADD +	Lobules V/VI	0.959765	0.652512	0.551107	0.617423	0.538885	0.980149	0.962478	1.05859	0.882859	0.458438
			Lobules IX/X	0.845654	0.719945	0.490634	0.679358	0.411756	0.728271	0.827452	0.862828	0.874592	0.532595
	MAGL-ir (normalized a.u.) - Not shown
	Granule cell layer	L7-DREADD -	Lobules V/VI	0.932182	1.06782	1.00806	1.13616	1.06545	0.790331
			Lobules IX/X	1.23499	0.76501	0.924975	1.2903	0.908304	0.876418
		L7-DREADD +	Lobules V/VI	1.09768	0.757572	0.653465	0.756806	0.572769	1.04454	0.841154	0.897053	0.91193	0.397015
			Lobules IX/X	1.03494	0.923669	0.572535	0.843149	0.486995	0.960037	0.872342	1.02139	0.934215	0.447086
	IPSC Frequency (Hz) in 5 µM NBQX - Fig 10e
	L7-DREADD -	Control	12.8223	14.4264	7.54378	10.0843	7.49542
	L7-DREADD +	Control	3.1	1.19352	5.3275	11.0555	5.82617
		NESS 5 µM	6.74213	10.1528	15.0027	15.6493

[truncated: 5 more sheets: Fig S1, Fig S2, Fig S3, Fig S5, Fig S6]
